# Supplementary material for: Expanding Mouse-Adapted Yamagata-like Influenza B Viruses in Eggs Enhances In Vivo Lethality in BALB/c Mice
Source: Viruses. 2022 Jun 14;14(6):1299. doi: 10.3390/v14061299 (PMC9229684; doi:10.3390/v14061299)
Supplement: Supplementary file 1 [file viruses-14-01299-s001.zip]

Archive with 1 entries (1 files):
- viruses-1761878-supplementary-update.pdf
